# Supplementary material for: Low energy multiple blue light-emitting diode light Irradiation promotes melanin synthesis and induces DNA damage in B16F10 melanoma cells
Source: PLoS One. 2023 Feb 2;18(2):e0281062. doi: 10.1371/journal.pone.0281062 (PMC9894472; doi:10.1371/journal.pone.0281062)
Supplement: S1 Raw images — (ZIP) [file pone.0281062.s004.zip]

Archive with 2 entries (2 files):
- Figure S2_raw_images_β-actin.tif
- Figure S2_raw_images_caspase-3.tif
